# Supplementary material for: Revisiting silk: a lens-free optical physical unclonable function
Source: Nat Commun. 2022 Jan 11;13:247. doi: 10.1038/s41467-021-27278-5 (PMC8752800; doi:10.1038/s41467-021-27278-5)
Supplement: Supplementary file 4 — Source Data [file 41467_2021_27278_MOESM4_ESM.zip]

Archive with 2 entries (2 files):
- Si figure20_data.txt
- PUF_ data for Figure 4 &SI figure.16.xlsx
