# Supplementary material for: Revisiting silk: a lens-free optical physical unclonable function
Source: Nat Commun. 2022 Jan 11;13:247. doi: 10.1038/s41467-021-27278-5 (PMC8752800; doi:10.1038/s41467-021-27278-5)
Supplement: Supplementary file 4 — Source Data [file 41467_2021_27278_MOESM4_ESM.zip › Si figure20_data.txt]

000100001101010010001000001111111100000000111010101001000011101100011100110001101011000000010010000000011100001001001100101101110001101110011010101110011001100000010111111001101111101001000000010100011001000100000001000000001001010111111101101001000011110110001111111000100010000010000000010001000001001010110000000101100100000000010101101001000001101001100100100001101101000000010111000000011000001101000110100110100111100000010001101011000001101010010101111000000101000100001000010100101101101110011101100111001000010110010000100001000011110011101111100100000011110010000001000000000001000010101001001011100100010001011001101000001011101011110100110001101111101101011011001100000000011001001001101101100001100010111011100111010011100000010111111000000101100101000000011000001001001100001011010110011101010110101011101011110011110111001011011000100000110111001000011011100010101001111100111011001011110110010101011000111000011011101000001110100001111011101101110111110010111110100010010010000111100101010001011111100110010110101110110010011100111010001110101001001110111101111111111111100100101000001000000101100100000001010000001101000011010100101111010110010010110100100100011111011010011110101001100000111010010111111011011110000010111111001010111111011110111010100011011011000111101101101011110111011010010110101101110000011101101011010110101011000010010101100010011110110110011001111101011100111011011101100010011000100111001010101110011010101110111001111110101011011110001111010100000110111100010011011010001110000011110110010100100010011110011010100010010010010111100101000001001011111000010111110010110000010111011011010000100011011011111101110101101011100010001011000100000101001100011001110100101110000110000000110110101110010100001001100001000001101001011000011001101110010110110111010001001001010110110010001101100011101101010011010111001011100100000000111100111001001110001111000001101110010001100101110011100000111100001110011010101011110011111010100001111110010001001101011111101010101101011001011101101110100011001111010011011000111001111100111100011110001110011011010100001001110010111111011100100010101001110111011011011000100001110011010100010101001110000101111010101111111110001110110111101101110110111001111010111001100000000111000111010110001100001010010101010110011000010101001001110111010101111001001101110100111011101001100101110011001110111101100101001001010010011001111101110010100001000110010000000011110100111000111100111101000010101110001001101111101100100100111111111100111110010000011100101111110101010110111011011101000001101100110000011100101001001010101101110010001010110110010111110100010110001011000111110111000110001100111110110110011100011111110011001110001001011101111001110111011011101011100111010110110010100011111110010001100010000111011100011111110011100010101000001100001100010111010110010110011011111110000010110010010110011100111000100001011010111000000110110101001111100101100011110011000101110100001011110010001000000100100101011011100101011101100100100100011000011000101110111010000110101001101110010010001010010100101101010001000011010010011101001010011111101000000010001011010100001000010001101011110110010100111011111110001010000110010110010010001001110110101001011100010000111110000010110100111010000110000011000011110011101101101100101111001011000011100110011110110100101100111110010000111000011100100010000101001101100111110010010000001010110001010001110111111111001110000011000001010111001101000001001000010000000001111100000100101101000101100101101011101111001101111101100110101011001001000111100000100000010101110100010101000110100110001110010000000111110001101011101100011110100100100001111000111000001110101001010111000010010010100011100011100010010001000011111010000011010010011001001000000010011100110111001001101100100011110001101010100011001101011000110110101111101000110000100000010100010011100100110111100110100111011101000000000001010000001010101100010110101110000001001001110100000000010011110101000000000110101000000010100010010001000000000100010011000101011100110000101000011001111100101011101000000000100110100010000111000001111000000010101101111000111111000000010000010101100110000110000100110110001111010000011111010010101101101100000110101110100100001000111101001111111011010011100001010100101001100111010110100001101010011010010011000110010011110101000111111110111010101101001010111000000100000001000010011100000110101010000011111110101010100111001110010010010011110000111111011001011001111101111001110010010100101001000111010001110000000110101111111101000100000000100101001110101100000001001111101011101100000000110100101101100110110110111001110101100000111011011001011100011100010101001100111010111110001000000001010111101101101100001010011100010011110010111001111000000010101001101110000011111101101011011001010001110100100111010111110010101000101011101111001001100001001101001111011000011111011011110000110010100010011101010101000010011011010001011101110011011111001000111010011010110100101110000001010101001010100100011010010010010001010001011101011001010010101101100110000000000000101011011101010001111010110110011011100111010100000100010100111010001000001011111011011000001101000001110100010001111110011010011100011010000001011010111100001011011001110101100001110111001100011111110100110010111100000100000101010100011100101011010001011010110001100111011110001111010111111101110101001111110110000001000100000011111011111010111010110011011011010101111001101111110111001100111100110110011111011011011101001111011101010110001100111101110011110001101011011111111100111001110000001010111110001111010011010011110110101001000001000001111010011110001000111110001111010101100000111101101111100001101110011001000001011100011010111011000110100001101001101111010011110111001100001000010011101010011111111010101101001100100010011101011001110101011101111101001000001011110001111000000001101111100111000011111010101000100001000001100001010110000001111110110011011011110011111100001111101001101001011100100011111011011010011011110111011010000011111111000011011101101110001010101101110010101010100111000111110111010111001110010010011110111000100010110110101001011100000110000101011001111111101111100011000000111000100101110010111111110101100110001010010011111010100111101100111001110011110000110111100001011100111101010001001110111101001100000100010011101011000001100001100010000111010000000111100101100111100110101010010011010100110110000011001111000110100101000001100000111110101011011001001111101010010100101110110111110111100101110101011011111111101101010000011100011001101111111110100010110100110110001101101011010111101111100100101000111111011000101010000010001101110111100111000101000111111000010010011110010100100110001111101101000110000111110100110000001010101101010101000011011010100110111100111110111100100101111010110111100110100101010010000101001110110101101000101110111001100110011100000010101001111111110100100010101001111001010110111001000001010000101111110010111001010010001111100011001110001010001010100000101001010111101000000001100001010000010000010011000110010101000110011110101000100001111000100100011111001111110010001001100100001100011001110111110010111000001001000111000001100001100011110000000011000110110101101000000000001110110011110100111000100010101101111011010110001100111010110001101111111101110010000001000100010100101001010110000000010001000110010110010100110001111001100000011110100111100010101101110000000011001001101101000010000110101010000011010100100001111100101100010011000001110100010101001000011000011011111111111010100001000001110110110110000101011010110010101111000101100001000000111101000100100100010011000110000101000110010111110110010010111000100100011110000111100000101101100110000111011101111010000010100110101001100010001011000001000000110010010011100100000111010111110010101111000101001111111101111101110110011011010100100000110111111001000110101110010100100110010110010110100111111100011001100000110001110001011001110100111011101010011011110001011110110111001110110100110011001000001001000111110000101011101011011100010001110111111001110000001010011101010111010011011101001011011101101101011011001011101010100001000101001010000000101100001101100110110110111011010110111001010011111010011011101001101001100010000110001110011101111001110101010111111111101110110110000000111001001011000000110011101001110011001011100101101100011010001011101010110110010011101100111110101111001111111010011100001000111001110011111000000000011011010100010111000011111111010010001100011001111010010000111101001000100101000111111100011101111001101000010110010111100101111111000101100101001110010011001001100011011101110001110111111010010010101000011100011001011011111011011101000010001000110011000011101110011001101001101101111101101100001011111110001011011011011011101100110010010010101101101100001110001010001000011011100000110010101100000111111001000001000110000011010110000010010111000011111100011100001000000101101100000001101001010011100110111101101010011001101001111001011001010011111011011110101001010100111000011010010010011011001000110001001011100100111111100101100011110001111010011111011000011001100111101000011110101111001101011000110001111011010111110101101110010011111011011011000101011111011001010011101101001000000000100111110110000010010001110000111111010010111111000010101001101111111001110110111110101010100101100000111111011100010010001000101001101101101111010100110000001001110101101010000101101010101001111010010000101111101110111000011100000111101100100110001101001101101010000111010111100001101110110100001001010100100110000111101000101110111001111101011000011110010000100001110101101001110111100101111101000011101101111011010010110100110001010110010000110010000110001111000100001100001010111111101000111100110111111011100100111011001111111011001100001110111010111000010110110110111001000010100100011110000110010110101101010000000100111000000001101010000111100110111101001100111101000110110100001011001101101010111011101110000111111110011110111010100010010011001100010000000010110101001111000110100000111000110101111000000110011100010010010010011010110111010110110101110111001100000000001101100110011100100100101011000100111000001100001011000110101001001011111001011000010010101000100011001001110011000010111010011000111111100110110010000010110011001010011001011110011101101010110000001011110101100111111000100011111010001010100110101101111011101000110001100011011011010111101011110001010001100001111011011010100011101001101101110100001100000010000101010001011000100110010000010000011100000111000111100110011000111011100100000001001101011010101001011011000111011101101110101101001011111000100011111101100001000110010000000001100100100101100101100000100101111011100111110010100000011111111011001010100011001101100100100100111010011010000001001000000100000000010110000011001000000110110010001110011111001001100100000111001101000010101101011010011010100010101100011110001011111011100011001111000001110101010001111011000100000001111001000100011000101110010010110000100001010011101101111010111110101001100101011101101000111010000101101111001110001010011001000000001100001110010111110010111001001000100100100111001100000011100101010010010100000101001110101110001010010010000010000101100001000100010010100111000100100100001010100011100001101000101110001000101110011010110000010001111010110010011000011000110110111100100000110110100101110001100101000011100110111110111000001100010010010111010001100111011000010010011110010010100011111100000011010000000010001011111001001100011100101100101101111100010010001000011010010110011110001100100100001110101111000000011010010101111010110100010001001010010110011101100100111010011001110110100101011001100110110101011110010100000100110110010001000011100010011100010110111111101101111111001101000011101110000100010000010100101100001010100111000001000110000110001010111110100111000011101001000110001110111101100110000001101011011110010010100000110110010100011000000000011001010100000100010111100111110100111100001001110010110111010001001001110010111010011110101010100011011100100011000001111110011101101101100100001100011000101101011011011011011101101110001001110100110111010001100100110100001111011111101101010001100010110110101101110001111011111111000101101000001010001010110110100001100010110110110101100111101000011100001111010011100101100101100001111000010010011111110110110001100101001110100011100111010001101111001010101001011100110000001001111010111110001011110001011011101000101110010101011010100110011111011101101010111010001111111101101001111001101001001100110001101001101001010111110100011101011110111100010100101111100011010110011010010101010011110100110001110010001110010110011111001110001100010100111001101011110100100001010101111100101101101010111000100111011101111101011010111011011100101110111111101011100111011010110000100111110010111010110000101010110110011101000001110001011111110000000111000001100001001111011000010010010110011110100001100001011011101010110110101111001011000100111101100001111011011110001000001000110100011110011011110110000001101010011110011000000010000011001100110100100011101000011011011100111000001101011100011101100101010011111101010100101011101011100010111101010100110111011110101011111000011001010110011110010000011100001000001010000101100011100100100110111101111111000011010100001100001011110111110111101101100010010101010000101010011011110101000111110011001100011110000110011010010010010110110011011111100001101010000010101101001110111011011011011111100001100101001100010000000000111000000100111101100101010000100001100010011010100000011001101100011011001010001001001110011101110111001100010100100010000000100010100110010011000001000000110010010110000101011100101111111001010111010101001001000010000001101110101000001000101001011111011100111100101111101111011000110011011000111010100100111111011011101010100001001110100000011011001010011010010000011000011011010010011000111101000011000010001110001000100101001101100000110010001000011101111001000110110001000110010110001100100010100010000100101110101100011011011101000001100101111010010010000000111010010110011010011010010010001011000000001111110110000110001110001000010101000000111000001110100011110000001000011001111010001011000011101101000111111111100000110101000001111000110011110010111100000100000010001110010011001111000100110110111100011011001100010000100101100011001000101000010101000110100001011101000010001111010111100110010101010101101110001010011010100000000101010100000111111000011111111101011100011010011111001100100001111110010010110011000001110000110111111010110001000110010111001110010000100010000101011110100100011011001110001000100101011110001001000000111111100110001110111010010001100111000010001111010010000011001110101000110101000000100111110101100000001001111110010110101100011101110011110000001011000110101111000100011110100010111111000111011000101101010011100011011111011100111111010001110000101110000111111100000010000000100101111000000101111001100010011101101101110101101110011110001111011110100101011111001010100110100111001001110100001111100111100000010101100101111110010000111000100110011110000010010100000101110101000001010011011001010111100101111110100100101011000000000000100110110111100101011010010100111111010101101011111101111110110010101101100101101010001100101100001010110001010101111100001111011101101001111110000101101000000010110011100101111010110000001011100110101100010100011100001101111001010111011101111001000011010111101110001101111010100101111000001111110111100100111010101101110110111100000010011011110000011000100010101110111110010000100111011000101001011101011100101111010011010110101110110100001001001011110001110000101011101111010111111000010010111011100001010000100000010001010001010000101001111101110101111111111101100010001111001101110000011011101100010111111010011101101110110010110100100011011011010110110011100100100000101001011001100100100101011101011001110110011111001010010000101101101001011111101111001010000111011000110001101010101000000010101000100111110100111010011100110100110111011010111101111111001011001101010001100111101101010100110011110111000110110011101101100111011001011000100101011010001111101110000101100110010111100110110010010010011000111010100000111000001100011001001011100011010110011001011001111010011101001010101100011001110000010100101101101000010111010001101100000010001110111101010001111011000100100110110010010101101100001011101101000100001110010001110001110010000000100100000100111110101111010001001100101011000111101111010100101000011100001111010000010000110000010011001101000101111101001000000110101010110110001111000111110010000000000011001111011101110001110100111010100110010011010011001101000111000000001011101101110000101100000000001101101110011111101101110010010011011000010111110000110001101001110100111100011001010100100110011010110001110001000110011011011101111110111110001110111100001010010111000100001010101010100011011110011110110101110110010001011010010011101011000000011110011000001010011110011000111100100100001010110011101010110010101010111011101111010110100110101111101101001110010111001111100001001111000110001000110000000101100001101100000010100000001110000010010101001011010100110001100010011111011001110101110001000001011001010110011010011001001111111111011001100000100111110111101111111100001110101100011100101011110010000110
