# Supplementary material for: Revisiting silk: a lens-free optical physical unclonable function
Source: Nat Commun. 2022 Jan 11;13:247. doi: 10.1038/s41467-021-27278-5 (PMC8752800; doi:10.1038/s41467-021-27278-5)
Supplement: Supplementary file 4 — Source Data [file 41467_2021_27278_MOESM4_ESM.zip › PUF_ data for Figure 4 &SI figure.16.xlsx]

## Sheet: Sheet1
ID card	1	Blue	1100100101000011001101000001101000100101101010101011101001100110
		Green	1001001110011000110011100101011111111001100111001000011101110100
		Red	1011011011000011011110010000110101101010010110110110101011101001
ID card	2	Blue	1010000110101100010110100011100100110110100111011100011010001101
		Green	0010010001010011001101110110101010100101010100100101101101010010
		Red	1001100100111000011101101010110001110110110010101001011001100101
ID card	3	Blue	1001100010011001010101000001001110111110011111011100100100110101
		Green	0101100000100100100100100101011100101000010101011100011010101010
		Red	0101011011000101001001010101100101010100010001011001111001101100
ID card	4	Blue	0100010110010101011000111001001001111011101110010011101001100101
		Green	0110011111000101111011000111011000000011010111000011011001010100
		Red	0101011000010100001101011010101101101001011100110011100101100011
ID card	5	Blue	1001001101001001010101010101001110101000001010101011001010111010
		Green	0001010100110110011011001000001100101001110010010110100100111110
		Red	0111110011000011101111000101010101010101011000111101011000110011
ID card	6	Blue	1010011010011010011001000110011010011010011000100011101101111110
		Green	0101010010110101011001001010110100100000001000010100011001010111
		Red	1100110011011001011010011010101011011010101001100100101010011010
ID card	7	Blue	0011100001110010010110111010010110001001101001100110101010101110
		Green	1001111001100011010100111001100110011010110010101100110110011001
		Red	1000011011001010110101110111001000111101001111011101100011101001
ID card	8	Blue	0110001100011100101111001001001101100011100110011010010010101001
		Green	0110010110100110010110100010011010011110011001101010011011001100
		Red	1010110000111010011110000101010101101000110001100101001101001100
ID card	9	Blue	0011110011100110011110101001110101100100010100101100001101100011
		Green	0111010101101001001000011010001000011001101001010101001111100110
		Red	1100101000101010111011101100101101010111101101101010100101010101
ID card	10	Blue	0011101000011101101001000110001111000101010110110101010101000110
		Green	0110101101010001100110111011011001101100010110101001011010110010
		Red	1001011101100101001101101001011001101100110010110110101001010101
ID card	11	Blue	0110010001010101001110100110110010010011001111101100110110010101
		Green	1110011111101110010111001101010101000111001110110100100110010101
		Red	0011011010111100101001100110101010011001010000010001001101101101
ID card	12	Blue	0001001001010101010111011011100101010010101100110101010101010110
		Green	0011010101000111010001000011001100100001001001000110000101100010
		Red	1100011101010010010101010111101001110001001101000110001100100100
ID card	13	Blue	1010001110001011100100101101101111101100011110001000011001101100
		Green	0101011010011100101101010110100111100101001111111001010110011101
		Red	0101011010100010011001010101000101011011100001010100011001110101
ID card	14	Blue	0100011101111010000101000110010001010101001111101010100100111101
		Green	0110010101100101011100100110001100010101001010101011100000110001
		Red	0100100100110111011100110100010010110010010010011000001101001000
ID card	15	Blue	0110100101001010101010011001010001010001010110011001110000101001
		Green	0110110101000101001101010000001000010101010101100011001000110100
		Red	0011101001011011010101111100100110101110010101100110110111010011
ID card	16	Blue	1100011001101001101101100100011001010001010101101011101010000101
		Green	0001011101100111011001100110001010101011001100111010010000110110
		Red	0011011010010110010001011001110000111010101010111010100100101000
ID card	17	Blue	0010011001010101101010010010001110101001001001010111101001100110
		Green	1001011100110110110000100110011001010110010110011001001000110111
		Red	0011001100101001101010101011111010010110110011101010110000111010
ID card	18	Blue	0001001010100101011010001001110010001010100001001001001001010010
		Green	0110100110001011101110001010110001101000100101010100010001111101
		Red	0101101001101101010110100110010001010001011001101000101001011101
ID card	19	Blue	1001110010010011000001100101101101010111101001010100001100110100
		Green	0101011011001010010010111110010101000001011001010011011101101011
		Red	1110101010010011110010100011111001010110111001100110101010101010
ID card	20	Blue	0010001101110110011100110110001001001101110110011001001111000110
		Green	0111010111000011101011101001111010110111001110011011110111011100
		Red	1001100010101010101010001001100110101101111100011001001111001100
ID card	21	Blue	1101010000010110011101011010011101110101001100010110010101000100
		Green	0010001001110010010100110010001100110010010101101101110000101001
		Red	0110101000110011100011001001101010100110110000110010001010011010
ID card	22	Blue	1000100111101010000101100101010000100111011111010011100101010010
		Green	0110100110101101011100111010001010100100101110010011010101010010
		Red	0110001101100111011100100100010101010010101100100100111010110101
ID card	23	Blue	1000100111011010101011000010100010111000110001101010100110011100
		Green	0101010110111100011110001010001011101100100110011001110100110011
		Red	1100011100100010000101101010001010010101111010011001100100001100
ID card	24	Blue	0010010000100100101001000011010111011010011100011100111110111010
		Green	0101101101101011011111101011101000111101011101010110101100111010
		Red	1100110001100100010010111011111010011010010100010100100001010001
ID card	25	Blue	1001011000010010011001101110100110100011000001101000010000110110
		Green	1100011001111001010100110101101010000110011101011000010010101010
		Red	1101010100101110111111101010110001001010101011000110101101101100
ID card	26	Blue	0110100110000111010000100011011101110101010110110011011001100101
		Green	0110010010101011101000111001001000111001011101100011001111101011
		Red	0100011101100101101011001011011001011110111000110011100010001001
ID card	27	Blue	1101011010011100010100101010101101111101101011001001011010011010
		Green	1110110001110101001110101011100010010101001110011001001111010011
		Red	0010010110101100101010011001100010100010011001111011001101011100
ID card	28	Blue	0110101001000011001100101001011000010111011111011000010001010011
		Green	0110000101010100000110100110001001100110011010001010001101011001
		Red	1010101101000101011110101010101011100110011010101011011010111011
ID card	29	Blue	0011100000100101001110011111101010101100111011111100011001001011
		Green	0011100101010110110100111001110111111110010101100011101000000101
		Red	0011110011111010011010011011010001000010001000011010010101000100
ID card	30	Blue	1010100001011100010100110010000101011010101000010101011001110111
		Green	1101010101111010011101110011101011011110100101100101011101010110
		Red	1010101010011100010100110011111000111100100101010101101010100101
